# Supplementary material for: Bioaccumulation and Biomagnification of Mercury Along the Seafood Chain in Europe: A Systematic Review
Source: Foods. 2025 Oct 31;14(21):3752. doi: 10.3390/foods14213752 (PMC12610611; doi:10.3390/foods14213752)
Supplement: Supplementary file 1 [file foods-14-03752-s001.zip]

Archive with 1 entries (1 files):
- foods-3921825-supplementary.pdf
